# Supplementary material for: Development of Primary Monolayer Cell Model and Organotypic Model of Uterine Leiomyoma
Source: Methods Protoc. 2022 Feb 6;5(1):16. doi: 10.3390/mps5010016 (PMC8875914; doi:10.3390/mps5010016)
Supplement: Supplementary file 1 [file mps-05-00016-s001.zip]

Archive with 1 entries (1 files):
- mps-1471064-supplementary.pdf
